# Supplementary material for: A Retrospective Cohort Study of a Newly Proposed Criteria for Sporadic Creutzfeldt–Jakob Disease
Source: Diagnostics (Basel). 2024 Oct 30;14(21):2424. doi: 10.3390/diagnostics14212424 (PMC11545003; doi:10.3390/diagnostics14212424)
Supplement: Supplementary file 1 [file diagnostics-14-02424-s001.zip]

Archive with 2 entries (2 files):
- Supplementary Table S3.xlsx
- Supplementary Tables S1 and S2.pdf
