# Supplementary material for: A Retrospective Cohort Study of a Newly Proposed Criteria for Sporadic Creutzfeldt–Jakob Disease
Source: Diagnostics (Basel). 2024 Oct 30;14(21):2424. doi: 10.3390/diagnostics14212424 (PMC11545003; doi:10.3390/diagnostics14212424)
Supplement: Supplementary file 1 [file diagnostics-14-02424-s001.zip › Supplementary Table S3.xlsx]

## Sheet: Sheet1
Table S3: The detail list of false-positive cases according to the WHO and Hermann's criteria
Case	Age/sex	False positive		False positive w/o exclusion diagnosis		Biomarker				Exclusion diagnosis					Exclusion diagnosis	Clinical diagnosis	Clinical course
		WHO	Hermann's	WHO	Hermann's	DWI	PSWCs	14-3-3	RT-QuIC	Improvement of symptoms	Improvement of DWI	Response for steroid therapy	Pathophysiology of brain disorder	Pathology
1	73/M	+	+	+	+	+	+	+	+	-	-	-	-	N.A.	Impossible	Non-convulsive status epilepticus	Symptoms: rapidly progressive dementia, myoclonus, and akinetic mutism. The presence of progressive dementia, impaired consciousness, myoclonus, PSWCs on EEG, and MRI findings of high DWI signals in the cerebral cortex, caudate nucleus, and striatum were consistent with CJD. However, the sudden onset of aphasia, the disappearance of PSD during sleep, and the persistent presence of high-amplitude …
2	71/M	+	+	+	+	-	-	+	-	-	-	-	-	N.A.	Impossible	Encephalitis	Symptoms: rapidly progressive dementia, myoclonus, and pyramidal tract signs. The patient experienced a rapid decline in activities of daily living and developed hypoxemia. Bradycardia ensued, leading to cardiac arrest and the patient's death. Although cerebrospinal fluid tests for 14-3-3 protein and tau were positive, MRI and RT-QuIC tests were negative, and PSWCs were not observed. Consequently…
3	74/F	+	+	+	+	-	+	-	-	-	-	-	-	N.A.	Impossible	Neurodegenerative disease (frontotemporal lobar degeneration), hypoxemia	Symptoms: slowly progressive dementia, myoclonus, extrapyramidal signs, visual symptoms, and akinetic mutism. The patient had a prior diagnosis of frontotemporal dementia. Upon admission to the hospital for pneumonia and hypoxemia, he presented with myoclonus, extrapyramidal signs, visual symptoms, and akinetic mutism. PSWCs were observed, but MRI and cerebrospinal fluid biomarkers showed no abno…
4	50/M		+		+	+	-	-	-	-	-	-	-	N.A.	Impossible	Alcohol-related disorder (alcohol-related ataxia) or neurodegenerative disease (spinocerebellar degeneration) suspected	Symptoms: slowly progressive dementia, pyramidal signs, extrapyramidal signs, and cerebellar disturbance. Initially suspected to be Creutzfeldt–Jakob disease (CJD), the case was ultimately considered to be more likely related to alcoholic ataxia or spinocerebellar degeneration.
5	65/M		+		+	+	-	-	-	-	-	-	-	N.A.	Impossible	Encephalopathy	Symptoms: slowly progressive dementia, pyramidal signs, extrapyramidal signs, cerebellar disorder, and visual impairment. The patient presented with left hemiplegia and left homonymous hemianopsia, along with various other symptoms, but the progression was slow. No PSWCs were observed. DWI revealed high signals in both the cerebral cortex and white matter. Tests for 14-3-3 protein, total tau, and…
6	45/M			+	+	-	+	+	-	-	-	-	-	Ruled out pathologically	Possible	Non-prion disease, neuropathological	Symptoms: rapidly progressive dementia, myoclonus, pyramidal signs, and akinetic mutism. Brain pathology revealed only findings consistent with circulatory disorders and no other significant abnormalities. Consequently, CJD was pathologically ruled out in this case.
7	70/F			+	+	+	+	+	-	-	+	-	-	N.A.	Possible	Status epilepticus, neurodegenerative disease (corticobasal degeneration)	Symptoms: slowly progressive dementia, pyramidal tract signs, cerebellar disturbance, and gait disturbance. After the onset of status epilepticus, MR-DWI initially showed high signals in the cerebral cortex and thalamus, but these signals disappeared two weeks later. While 14-3-3 and total tau were positive, RT-QuIC was negative. The clinical symptoms were attributed to an underlying disease of c…
8	85/F			+	+	-	-	+	-	-	-	-	+	N.A.	Possible	Multiple brain metastases from lung cancer, hydrocephalus	Symptoms: rapidly progressive dementia, extrapyramidal signs, and akinetic mutism. Both EEG and MRI showed no findings specific to prion disease. The patient had terminal lung cancer with multiple brain metastases, and the progression of symptoms was consistent with the terminal stage of lung cancer.
9	88/F			+	+	+	-	+	-	-	-	-	-	Ruled out pathologically	Possible	Brain infarction (basal ganglia), Parkinson's disease	Symptoms: rapidly progressive dementia, myoclonus, and extrapyramidal signs. A patient with Parkinson's disease (PD)/dementia with Lewy bodies (DLB) developed myoclonus in addition to dementia and extrapyramidal signs. EEG showed no PSWCs. Cerebrospinal fluid (CSF) tested positive for 14-3-3 and total tau but negative for RT-QuIC. An autopsy revealed Parkinson's disease, secondary cortical necros…
10	52/F			+	+	+	+	-	-	+	-	-	-	N.A.	Possible	Alcohol-related disorder	Symptoms: slowly progressive dementia, myoclonus, cerebellar disorder, and visual impairment. The patient had a history of alcohol-induced epilepsy, but the symptoms had resolved. The MRI changes were considered to be caused by the previous epilepsy.
11	45/M			+	+	+	+	-	-	+	-	-	-	N.A.	Possible	Alcohol-related disorder (alcohol-related encephalopathy)	Symptoms: rapidly progressive dementia, myoclonus, pyramidal signs, and akinetic mutism. The patient had a history of mental retardation and heavy alcohol consumption. As all symptoms except for dementia had resolved, metabolic encephalopathy was suspected.
12	81/F				+	-	-	+	-	+	-	+	-	N.A.	Possible	Autoimmune encephalitis (anti-NMDA receptor encephalitis)	Symptoms: rapidly progressive dementia, myoclonus, and extrapyramidal signs. These symptoms improved with immunotherapy.
13	62/F				+	-	-	+	-	-	-	-	+	N.A.	Possible	Progressive multifocal leukoencephalopathy, systemic lupus erythematosus	Symptoms: rapidly progressive dementia, pyramidal tract signs, and cerebellar damage. Following a diagnosis of systemic lupus erythematosus (SLE) and subsequent immunotherapy, the patient developed cognitive impairment, cerebellar symptoms, and pyramidal tract signs. MRI revealed cerebellar atrophy and high intensities in the pons and cerebellar peduncles on T2-weighted imaging. JCV DNA was detec…
14	46/M				+	+	-	+	-	-	-	-	+	N.A.	Possible	Postconvulsive encephalopathy, folic acid deficiency	Symptoms: rapidly progressive dementia, myoclonus, pyramidal signs, and akinetic mutism. A patient with schizophrenia developed these symptoms and was found to have folic acid deficiency. Although the condition improved rapidly with folic acid supplementation and antiepileptic drug administration, the symptoms became stable and did not progress further. DWI findings showed improvement. The sympto…
15	70/M				+	+	-	+	-	-	+	-	-	N.A.	Possible	Drug-induced parkinsonism, epilepsy (CSE, post convulsive status encephalopathy), hypoxemia	Symptoms: rapidly progressive dementia, pyramidal signs, extrapyramidal signs, and akinetic mutism. Following the onset of drug-induced Parkinson's syndrome associated with schizophrenia treatment, the patient developed aspiration pneumonia and hypoxemia, following by frequent generalised convulsions. MRI revealed high cortical signals, which improved after the cessation of convulsions, indicatin…
16	71/F				+	+	-	+	-	+	-	+	-	N.A.	Possible	Autoimmune encephalitis	Symptoms: rapidly progressive dementia, myoclonus, and akinetic mutism. The patient, who had behavioural abnormalities and panic disorder, began exhibiting abusive language and violence, followed by a series of seizures. EEG revealed spikes predominantly on the left side. The condition improved with steroid treatment, leading to the resolution of EEG abnormalities. Despite negative results for VG…
17	39/M				+	+	-	+	-	-	+	-	-	N.A.	Possible	Postconvulsive encephalopathy	Symptoms: rapidly progressive dementia, myoclonus, pyramidal tract signs, and visual impairment. Upon admission, the patient experienced a seizure. Six months later, DWI revealed that the high signal intensity in the cerebral cortex had completely disappeared, and cerebral atrophy was present in the previously affected area. The patient’s cognitive function had recovered, leaving only residual sy…
18	51/F				+	+	-	+	-	+	-	+	-	N.A.	Possible	Autoimmune encephalitis	Symptoms: rapidly progressive dementia, myoclonus, pyramidal signs, and akinetic mutism. The EEG revealed epilepsy-related waves but no PSWCs. The patient responded to steroid treatment, and the presence of GluR antibodies indicated autoimmune encephalitis.
19	75/M				+	+	-	-	-	-	-	-	+	N.A.	Possible	Paraneoplastic syndrome	Symptoms: slowly progressive dementia, extrapyramidal signs, and visual disturbances. During follow-up, the patient was diagnosed with lung cancer. No additional symptoms developed. The primary care physician confirmed that there was no contradiction in diagnosing paraneoplastic syndrome.
20	65/M				+	+	-	-	-	+	-	+	-	N.A.	Possible	Hashimoto's encephalopathy	Symptoms: rapidly progressive dementia, pyramidal tract signs, and cerebellar damage. Positive results were found for TPO and thyroglobulin antibodies. Steroid treatment was effective, allowing the patient to return to daily life.
21	83/M				+	+	-	-	-	-	-	+	-	N.A.	Possible	Autoimmune encephalitis	Symptoms: rapidly progressive dementia, myoclonus, pyramidal signs, extrapyramidal signs, and akinetic mutism. The patient responded well to steroid treatment, and with additional antiepileptic drug therapy, the symptoms improved to the extent that he was able to speak.
22	30/F				+	+	-	-	-	+	-	+	-	N.A.	Possible	Autoimmune encephalitis (anti-NMDA receptor encephalitis)	Symptoms: rapidly progressive dementia, pyramidal signs, extrapyramidal signs, and akinetic mutism. Diagnosed with anti-NMDA receptor encephalitis, the patient responded to immunotherapy and regained the ability to walk independently and visit the outpatient clinic.
23	72/M				+	+	-	-	-	+	-	-	-	N.A.	Possible	Dementia due to other causes	Symptoms: rapidly progressive dementia, extrapyramidal signs, and visual impairment. While dementia persisted, psychiatric symptoms improved with medication adjustments. Imaging findings were not consistent with CJD.
														N.A. No autopsied
